# Supplementary material for: Life History Traits in Two Drosophila Species Differently Affected by Microbiota Diversity under Lead Exposure
Source: Insects. 2021 Dec 15;12(12):1122. doi: 10.3390/insects12121122 (PMC8708062; doi:10.3390/insects12121122)
Supplement: Supplementary file 1 [file insects-12-01122-s001.zip]

Archive with 4 entries (4 files):
- Supplementary Table S1_Number of sequences before and after filtering.xls
- Supplementary Table S2_Bacterial phylum taxonomy contingency table of microbiota in all samples.xlsx
- Supplementary Table S3_Bacterial genus taxonomy contingency table of microbiota in all samples.xlsx
- Supplementary Table S4_Bacterial species taxonomy contingency table of microbiota in all samples.xlsx
