# Supplementary material for: Life History Traits in Two Drosophila Species Differently Affected by Microbiota Diversity under Lead Exposure
Source: Insects. 2021 Dec 15;12(12):1122. doi: 10.3390/insects12121122 (PMC8708062; doi:10.3390/insects12121122)
Supplement: Supplementary file 1 [file insects-12-01122-s001.zip › Supplementary Table S1_Number of sequences before and after filtering.xls]

## Sheet: Sheet1
sample	species	population	substrate	sex	var	input	primer_remove	quality_filter	denoisedF	denoisedR	merged	chimera_remove	length_trim	percent_final
Dmel_K_St_M	D.melanogaster	Kalna	Control	Male	D.melanogaster_Male_Control_Kalna	127453	124153	115864	115824	115832	115634	115634	115629	90.7229
Dmel_K_St_F	D.melanogaster	Kalna	Control	Female	D.melanogaster_Female_Control_Kalna	588526	578919	499838	499777	499784	499260	499218	499203	84.8226
Dmel_Sl_St_M	D.melanogaster	Slankamen	Control	Male	D.melanogaster_Male_Control_Slankamen	123931	120552	112549	112528	112535	112354	112354	112354	90.6585
Dmel_Sl_St_F	D.melanogaster	Slankamen	Control	Female	D.melanogaster_Female_Control_Slankamen	102775	99978	92205	92172	92175	92051	92051	92051	89.5656
Dmel_K_C3_M	D.melanogaster	Kalna	Lead-saturated	Male	D.melanogaster_Male_Lead-saturated_Kalna	133645	130110	120814	120791	120796	120616	120614	120614	90.2495
Dmel_K_C3_F	D.melanogaster	Kalna	Lead-saturated	Female	D.melanogaster_Female_Lead-saturated_Kalna	130952	127439	118932	118898	118917	118730	118720	118720	90.6592
Dmel_Sl_C3_M	D.melanogaster	Slankamen	Lead-saturated	Male	D.melanogaster_Male_Lead-saturated_Slankamen	133530	130104	121180	121165	121172	121043	120983	120983	90.6036
Dmel_Sl_C3_F	D.melanogaster	Slankamen	Lead-saturated	Female	D.melanogaster_Female_Lead-saturated_Slankamen	48337	47089	43504	43483	43495	43449	43380	43380	89.7449
Dsub_K_St_M	D.subobscura	Kalna	Control	Male	D.subobscura_Male_Control_Kalna	69370	67390	61467	61459	61462	61445	61445	61445	88.5758
Dsub_K_St_F	D.subobscura	Kalna	Control	Female	D.subobscura_Female_Control_Kalna	50278	48864	44627	44622	44605	44580	44509	44509	88.5258
Dsub_Sl_St_M	D.subobscura	Slankamen	Control	Male	D.subobscura_Male_Control_Slankamen	98992	96208	88100	88098	88091	87832	80895	80895	81.7187
Dsub_Sl_St_F	D.subobscura	Slankamen	Control	Female	D.subobscura_Female_Control_Slankamen	144672	140609	129372	129363	129370	129145	124540	124540	86.0844
Dsub_K_C3_M	D.subobscura	Kalna	Lead-saturated	Male	D.subobscura_Male_Lead-saturated_Kalna	126510	122859	113042	113035	113031	112885	112384	112384	88.8341
Dsub_K_C3_F	D.subobscura	Kalna	Lead-saturated	Female	D.subobscura_Female_Lead-saturated_Kalna	143649	139654	128616	128577	128541	128403	127757	127757	88.9369
Dsub_Sl_C3_M	D.subobscura	Slankamen	Lead-saturated	Male	D.subobscura_Male_Lead-saturated_Slankamen	121337	117745	107631	107628	107597	107302	103970	103970	85.687
Dsub_Sl_C3_F	D.subobscura	Slankamen	Lead-saturated	Female	D.subobscura_Female_Lead-saturated_Slankamen	88798	86214	78981	78977	78978	78755	75184	75184	84.6686
Dmel_St_K	D.melanogaster	Kalna	Control	Larvae	D.melanogaster_Larvae_Control_Kalna	92464	90110	83373	83356	83359	83339	83283	83283	90.0707
Dmel_St_Sl	D.melanogaster	Slankamen	Control	Larvae	D.melanogaster_Larvae_Control_Slankamen	148858	145068	134031	133996	134016	133952	133862	133862	89.926
Dsub_St_K	D.subobscura	Kalna	Control	Larvae	D.subobscura_Larvae_Control_Kalna	119238	116060	106907	106897	106897	106854	106854	106854	89.614
Dsub_St_Sl	D.subobscura	Slankamen	Control	Larvae	D.subobscura_Larvae_Control_Slankamen	91187	88741	81798	81772	81774	81730	81730	81730	89.629
Dmel_C3_K	D.melanogaster	Kalna	Lead-saturated	Larvae	D.melanogaster_Larvae_Lead-saturated_Kalna	137923	134248	124346	124315	124325	124169	124053	124053	89.9437
Dmel_C3_Sl	D.melanogaster	Slankamen	Lead-saturated	Larvae	D.melanogaster_Larvae_Lead-saturated_Slankamen	49225	47977	44807	44794	44801	44747	44747	44747	90.903
Dsub_C3_K	D.subobscura	Kalna	Lead-saturated	Larvae	D.subobscura_Larvae_Lead-saturated_Kalna	90859	88273	80811	80801	80797	80762	80762	80750	88.874
Dsub_C3_Sl	D.subobscura	Slankamen	Lead-saturated	Larvae	D.subobscura_Larvae_Lead-saturated_Slankamen	109730	106727	97604	97562	97576	97496	97466	97466	88.8235
