# Supplementary material for: Life History Traits in Two Drosophila Species Differently Affected by Microbiota Diversity under Lead Exposure
Source: Insects. 2021 Dec 15;12(12):1122. doi: 10.3390/insects12121122 (PMC8708062; doi:10.3390/insects12121122)
Supplement: Supplementary file 1 [file insects-12-01122-s001.zip › Supplementary Table S2_Bacterial phylum taxonomy contingency table of microbiota in all samples.xlsx]

## Sheet: Sheet1
Kingdom	Phylum	Dmel_St_Sl	Dmel_Sl_St_M	Dsub_St_K	Dmel_Sl_St_F	Dsub_St_Sl	Dmel_K_C3_M	Dmel_C3_K	Dsub_K_St_F	Dmel_K_C3_F	Dmel_C3_Sl	Dsub_Sl_St_F	Dmel_Sl_C3_M	Dsub_K_C3_M	Dsub_C3_K	Dsub_K_C3_F	Dmel_Sl_C3_F	Dsub_Sl_C3_M	Dsub_C3_Sl	Dsub_Sl_C3_F	Dsub_K_St_M	Dmel_K_St_M	Dmel_K_St_F	Dmel_St_K	Dsub_Sl_St_M	seq
Bacteria	Proteobacteria	132691	107142	106822	57317	81456	119741	112912	44509	107053	44705	124540	118448	112359	79600	127751	39468	103949	92305	75153	61445	103556	227665	83094	80869	TGGGGAATATTGGACAATGGGCGAAAGCCTGATCCAGCCATGCCGCATGAGTGAAGAAGGCCTTTGGGTTGTAAAGCTCTTTTAGTGAGGAAGATAATGACGGTACTCACAGAAGAAGTCCTGGCTAACTCCGTGCCAGCAGCCGCGGTAATACGGAGAGGGCTAGCGTTATTCGGAATTATTGGGCGTAAAGGGCGCGTAGGCGGATTAGTAAGTTAAAAGTGAAATCCCAAGGCTCAACCTTGGAATTGCTTTTAAAACTGCTAATCTAGAGATTGAAAGAGGATAGAGGAATTCCTAGTGTAGAGGTGAAATTCGTAAATATTAGGAGGAACACCAGTGGCGAAGGCGTCTATCTGGTTCAAATCTGACGCTGAGGCGCGAAGGCGTGGGGAGCAA…
Bacteria	Firmicutes	1171	5156	30	34729	268	873	11139	0	11667	42	0	2535	25	1134	6	3912	21	5148	31	0	11655	271437	189	26	TAGGGAATCTTCCACAATGGACGAAAGTCTGATGGAGCAACGCCGCGTGAGTGAAGAAGGTTTTCGGATCGTAAAACTCTGTTGTTGGAGAAGAACGTATTTGATAGTAACTGATCAGGTAGTGACGGTATCCAACCAGAAAGCCACGGCTAACTACGTGCCAGCAGCCGCGGTAATACGTAGGTGGCAAGCGTTGTCCGGATTTATTGGGCGTAAAGCGAGCGCAGGCGGTTTCTTAAGTCTGATGTGAAAGCCTTCGGCTCAACCGAAGAAGTGCATCGGAAACTGGGAAACTTGAGTGCAGAAGAGGACAGTGGAACTCCATGTGTAGCGGTGAAATGCGTAGATATATGGAAGAACACCAGTGGCGAAGGCGGCTGTCTGGTCTGTAACTGACGC…
Bacteria	Myxococcota	0	0	0	0	0	0	0	0	0	0	0	0	0	0	0	0	0	0	0	0	250	0	0	0	TGGGGAATCTTGGTCAATGGGCGCAAGCCTGAACCAGCGATGCCGCGTGAGTGATGAAGGCCTTCGGGTTGTAAAGCTCTGTGGGGAGGGACGAAAGAATCGGTTCTAACAGGACCGAAGTTGACGGTACCTCCTTAGCAAGCACCGGCTAACTCTGTGCCAGCAGCCGCGGTAAGACAGAGGGTGCAAACGTTGCTCGGAATCACTGGGCGTAAAGGGCGTGTAGGCGGGAAGGTAAGTCGGGCGTGAAATCCCTGAGCTCAACTCAGGAACTGCACTCGAAACTACTTTTCTTGAGTGCCGGAGAGGAAAGCGGAATTCCTGGTGTAGAGGTGAAATTCGTAGATATCAGGAGGAACACCAGTGGCGAAGGCGGCTTTCTGGACGGTAACTGACGCT…
Bacteria	Bacteroidota	0	45	2	5	6	0	0	0	0	0	0	0	0	13	0	0	0	13	0	0	87	8	0	0	TAAGGAATATTGGTCAATGGACGCAAGTCTGAACCAGCCATGCCGCGTGAAGGATGAAGGTCCTCTGGATTGTAAACTTCTTTTATAGGGGGCGAAAAAAGGTCTTTCTAGATCACTTGACAGTACCCTATGAATAAGCACCGGCTAACTCCGTGCCAGCAGCCGCGGTAATACGGAGGGTGCAAGCGTTATCCGGATTCACTGGGTTTAAAGGGTGCGTAGGCGGGTAGGTAAGTCAGAGGTGAAATCCTGGAGCTTAACTCCAGAACTGCCTTTGATACTATCTATCTTGAATATGGTGGAGGTAAGCGGAATATGTCATGTAGCGGTGAAATGCATAGATATGACATAGAACACCTATTGCGAAGGCAGCTTACTACGCCTATATTGACGCTGAGG…
Bacteria	Actinobacteriota	0	6	0	0	0	0	2	0	0	0	0	0	0	3	0	0	0	0	0	0	81	64	0	0	TGGGGAATATTGCGCAATGGGCGGAAGCCTGACGCAGCGACGCCGCGTGAGGGATGACGGCCTTCGGGTTGTAAACCTCTTTCAGCTCTGACGAAGCGAGAGTGACGGTAGGAGCAGAAGAAGCACCGGCCAACTACGTGCCAGCAGCCGCGGTAATACGTAGGGTGCAAGCGTTGTCCGGAATTATTGGGCGTAAAGAGCTCGTAGGCGGTTTGTCGCGTCGAATGTGAAAACCCGGGGCTCAACCCCGGGCCTGCATTCGATACGGGCAGACTAGAGTTCGGTAGGGGAGTCTGGAATTCCTGGTGTAGCGGTGAAATGCGCAGATATCAGGAGGAACACCGGTGGCGAAGGCGGGACTCTGGGCCGATACTGACGCTGAGGAGCGAAAGCGTGGGG…
Bacteria	Deinococcota	0	5	0	0	0	0	0	0	0	0	0	0	0	0	0	0	0	0	0	0	0	5	0	0	TTAGGAATCTTCCCCAATGGGCGCAAGCCTGAGGGAGCGACGCCGCGTGAGGGATGAAGGTCCTCGGATTGTAAACCTCTGAACGAGTGACGAAAGGCCCCGGATGGGGAGATGACGGTAGCTCGGTAATAGCACCGGCTAACTCCGTGCCAGCAGCCGCGGTAATACGGAGGGTGCAAGCGTTACCCGGAATCACTGGGCGTAAAGGGCGTGTAGGCGGAAGGTTAAGTCCGACTTTAAAGACCGGGGCTCAACCCCGGGAGTGGGTTGGAGACTGGCTTTCTGGACCTCTGGAGAGGCAACTGGAATTCCTGGTGTAGCGGTGGAATGCGTAGATACCAGGAGGAACACCAATGGCGAAGGCAGGTTGCTGGACAGAAGGTGACGCTGAGGCGCGAA…
